# Supplementary material for: Disposable Voltammetric Immunosensor for D-Dimer Detection as Early Biomarker of Thromboembolic Disease and of COVID-19 Prognosis
Source: Biosensors (Basel). 2022 Dec 28;13(1):43. doi: 10.3390/bios13010043 (PMC9855840; doi:10.3390/bios13010043)
Supplement: Supplementary file 1 [file biosensors-13-00043-s001.zip]

Archive with 1 entries (1 files):
- biosensors-2080338-SI.pdf
